# Supplementary material for: Validation of Quantitative Ultrasound and Texture Derivative Analyses-Based Model for Upfront Prediction of Neoadjuvant Chemotherapy Response in Breast Cancer
Source: J Imaging. 2025 Apr 3;11(4):109. doi: 10.3390/jimaging11040109 (PMC12027888; doi:10.3390/jimaging11040109)
Supplement: Supplementary file 1 [file jimaging-11-00109-s001.zip]

Archive with 1 entries (1 files):
- jimaging-3499312-supplementary.pdf
